# Supplementary material for: Unraveling breast cancer prognosis: a novel model based on coagulation-related genes
Source: Front Mol Biosci. 2024 May 1;11:1394585. doi: 10.3389/fmolb.2024.1394585 (PMC11094261; doi:10.3389/fmolb.2024.1394585)
Supplement: Supplementary file 1 [file Table2.xlsx]

## Sheet: Sheet1
ID	logFC	AveExpr	t	P.Value	adj.P.Val	B
ACTG1	1.24577	11.6761	42.1425	3.60603e-265	4.54667e-264	596.675
ADCY3	-1.70778	4.4551	-39.3372	3.10048e-240	3.10329e-239	539.289
ADCY5	-1.5391	2.81991	-21.7263	2.09411e-92	6.06506e-92	199.211
AKT3	-1.40816	3.58807	-28.8933	2.83771e-149	1.30495e-148	329.984
C1QA	1.1105	7.38616	18.4399	2.84703e-69	6.80615e-69	146.059
C1QB	1.08013	7.36973	17.4457	9.37293e-63	2.12618e-62	131.094
C1QC	1.25491	7.38804	21.5468	4.38136e-91	1.2549e-90	196.176
C1R	-2.30881	7.56581	-40.9235	2.46652e-254	2.83368e-253	571.738
C1S	-1.3966	7.62507	-22.6835	1.50005e-99	4.62618e-99	215.634
C3	-1.18294	7.68446	-17.8086	4.18038e-65	9.66566e-65	136.491
C4A	1.42076	3.74676	15.7969	1.66704e-52	3.43556e-52	107.569
C4B	1.60792	3.79712	17.5597	1.72577e-63	3.94017e-63	132.781
C6	-1.72322	1.4665	-29.7477	1.8039e-156	8.75506e-156	346.54
C7	-3.27513	3.61956	-37.4283	2.67167e-223	2.31568e-222	500.314
CFB	-2.16307	2.97563	-27.1144	1.59239e-134	6.47078e-134	296.057
CFH	-1.68682	4.8284	-32.3409	1.12598e-178	6.65735e-178	397.627
COL1A1	3.04905	9.7919	39.2936	7.56964e-240	7.55367e-239	538.397
COL1A2	1.69711	9.5631	23.0066	5.33879e-102	1.6787e-101	221.263
COL3A1	2.4754	9.79947	31.3909	1.75122e-170	9.65416e-170	378.779
F12	1.84192	2.12291	37.4922	7.25354e-224	6.31016e-223	501.617
F2R	1.60037	5.2971	28.985	4.83129e-150	2.23164e-149	331.753
F2RL2	2.34275	3.51969	27.9958	8.63372e-142	3.74165e-141	312.77
F2RL3	-1.41105	2.80352	-22.9734	9.56216e-102	3.00155e-101	220.682
F3	-2.33749	5.14935	-36.4143	2.48283e-214	1.97327e-213	479.676
F7	1.65473	1.67452	23.2415	8.63627e-104	2.75798e-103	225.381
F8	-1.17052	3.08925	-30.6735	2.43881e-164	1.26884e-163	364.643
FCER1G	1.08972	6.40587	22.5402	1.80558e-98	5.515e-98	213.15
FYN	-1.29914	4.2921	-34.3372	4.65367e-196	3.18485e-195	437.627
ITGA2	1.40245	3.85778	19.2463	9.88839e-75	2.48826e-74	158.599
ITGB2	1.07186	4.9103	19.2172	1.56702e-74	3.93537e-74	158.139
ITPR1	-1.07862	3.35904	-18.8971	2.38631e-72	5.88315e-72	153.126
MAPK1	1.40233	5.86506	36.6548	1.86343e-216	1.51518e-215	484.565
MAPK11	-1.35139	4.29699	-33.0482	8.26183e-185	5.12648e-184	411.742
MAPK12	-1.22142	2.16417	-29.2443	3.19661e-152	1.50426e-151	336.766
MAPK13	1.67047	5.10332	37.8532	4.59061e-227	4.09249e-226	508.978
MASP1	-1.06552	0.56444	-40.1092	4.27462e-247	4.55381e-246	555.078
MASP2	-1.35496	1.35643	-40.0907	6.24665e-247	6.65037e-246	554.699
MYLK	-1.70028	4.37795	-28.4726	9.35229e-146	4.16987e-145	321.891
NOS3	-1.32435	2.98098	-32.7519	3.09256e-182	1.88087e-181	405.821
PIK3CA	-1.04773	3.41129	-32.1365	6.59656e-177	3.83853e-176	393.559
PIK3CG	1.10627	1.89996	26.2423	2.00549e-127	7.66763e-127	279.727
PIK3R1	-1.08631	5.67593	-20.7271	3.92909e-85	1.07568e-84	182.495
PLA2G4F	1.00582	1.5715	19.7878	1.76365e-78	4.56349e-78	167.211
PLAU	1.38288	5.52955	22.5284	2.21321e-98	6.75387e-98	212.947
PLAUR	1.41151	4.25838	29.9095	7.69773e-158	3.78148e-157	349.691
PRKCZ	1.17786	2.39124	28.5844	1.09012e-146	4.90407e-146	324.038
PROCR	-1.41006	4.62676	-32.4366	1.67108e-179	9.95132e-179	399.533
PROS1	-1.78649	4.2632	-38.0107	1.84399e-228	1.66542e-227	512.191
PTGS1	1.08497	3.28461	23.3159	2.32882e-104	7.4818e-104	226.69
RASGRP1	1.48483	2.24437	25.1508	1.12137e-118	4.00611e-118	259.61
RASGRP2	-2.2014	2.367	-46.4457	2.73899e-303	4.8187e-302	684.412
SERPINA1	1.74587	5.3066	18.1121	4.26458e-67	1.0037e-66	141.063
SERPINF2	-1.79368	3.22104	-28.9326	1.32976e-149	6.12604e-149	330.741
SNAP23	-1.33687	3.51024	-39.2531	1.73072e-239	1.72084e-238	537.57
SRC	1.03999	4.73945	28.1963	1.86954e-143	8.19005e-143	316.599
SYK	1.25069	4.07637	26.3704	1.84147e-128	7.1095e-128	282.112
TLN2	-1.01679	3.31079	-24.0608	4.1472e-110	1.38897e-109	239.908
VWF	-1.85938	6.30814	-37.2463	1.09126e-221	9.33149e-221	496.606
