# Supplementary material for: Unraveling breast cancer prognosis: a novel model based on coagulation-related genes
Source: Front Mol Biosci. 2024 May 1;11:1394585. doi: 10.3389/fmolb.2024.1394585 (PMC11094261; doi:10.3389/fmolb.2024.1394585)
Supplement: Supplementary file 3 [file Table1.xlsx]

## Sheet: Sheet1
gene names
A2M
ACTB
ACTG1
ADCY1
ADCY2
ADCY3
ADCY4
ADCY5
ADCY6
ADCY7
ADCY8
ADCY9
AKT1
AKT2
AKT3
APBB1IP
ARHGAP35
ARHGEF1
ARHGEF12
BDKRB1
BDKRB2
BTK
C1QA
C1QB
C1QC
C1R
C1S
C2
C3
C3AR1
C4A
C4B
C4BPA
C4BPB
C5
C5AR1
C6
C7
C8A
C8B
C8G
C9
CD46
CD55
CD59
CFB
CFD
CFH
CFHR1
CFHR2
CFHR3
CFHR4
CFHR5
CFI
CLU
COL1A1
COL1A2
COL3A1
CPB2
CR1
CR1L
CR2
F10
F11
F12
F13A1
F13B
F2
F2R
F2RL2
F2RL3
F3
F5
F7
F8
F9
FCER1G
FCGR2A
FERMT3
FGA
FGB
FGG
FYN
GNA13
GNAI1
GNAI2
GNAI3
GNAQ
GNAS
GP1BA
GP1BB
GP5
GP6
GP9
GUCY1A1
GUCY1A2
GUCY1B1
ITGA2
ITGA2B
ITGAM
ITGAX
ITGB1
ITGB2
ITGB3
ITPR1
ITPR2
ITPR3
JMJD7-PLA2G4B
KLKB1
KNG1
LCP2
LYN
MAPK1
MAPK11
MAPK12
MAPK13
MAPK14
MAPK3
MASP1
MASP2
MBL2
MYL12A
MYL12B
MYLK
MYLK2
MYLK3
MYLK4
NOS3
ORAI1
P2RX1
P2RY1
P2RY12
PIK3CA
PIK3CB
PIK3CD
PIK3CG
PIK3R1
PIK3R2
PIK3R3
PIK3R5
PIK3R6
PLA2G4A
PLA2G4B
PLA2G4C
PLA2G4D
PLA2G4E
PLA2G4F
PLAT
PLAU
PLAUR
PLCB1
PLCB2
PLCB3
PLCB4
PLCG2
PLG
PPP1CA
PPP1CB
PPP1CC
PPP1R12A
PRKACA
PRKACB
PRKACG
PRKCI
PRKCZ
PRKG1
PRKG2
PROC
PROCR
PROS1
PTGIR
PTGS1
RAP1A
RAP1B
RASGRP1
RASGRP2
RHOA
ROCK1
ROCK2
SERPINA1
SERPINA5
SERPINB2
SERPINC1
SERPIND1
SERPINE1
SERPINE2
SERPINF2
SERPING1
SNAP23
SRC
STIM1
SYK
TBXA2R
TBXAS1
TFPI
THBD
TLN1
TLN2
VAMP8
VASP
VSIG4
VTN
VWF
